# Supplementary material for: Lactobacillus plantarum DR7 Modulated Bowel Movement and Gut Microbiota Associated with Dopamine and Serotonin Pathways in Stressed Adults
Source: Int J Mol Sci. 2020 Jun 29;21(13):4608. doi: 10.3390/ijms21134608 (PMC7370301; doi:10.3390/ijms21134608)
Supplement: Supplementary file 1 [file ijms-21-04608-s001.zip]

Archive with 6 entries (6 files):
- Figure S1.tif
- Figure S2.tif
- Figure S3.tif
- Figure S4.tif
- Figure S5.tif
- Supplementary Material.docx
